# Supplementary material for: Development of a TaqMan qPCR for the Simultaneous Detection of the TuMV and BBWV2 Viruses Responsible for the Viral Disease in Pseudostellaria heterophylla
Source: Microorganisms. 2024 Dec 22;12(12):2663. doi: 10.3390/microorganisms12122663 (PMC11728560; doi:10.3390/microorganisms12122663)
Supplement: Supplementary file 1 [file microorganisms-12-02663-s001.zip › Supplementary Tables.xlsx]

## Sheet: Table S1
Supplementary Tables includes 4 subtables.
Table S1. List of primer used in this study.
Primer or Probe ID	Primer or Probe Sequences（5’-3’）	Using in this study
BBWV-RNA1-ClonP1.F	TGTATTAAACAACCAGCTTTCGTTCG	Using to clone the P1 fragment of BBWV2-RNA1.
BBWV-RNA1-ClonP1.R	AGAATGAAGCCATTTTGTCCAATTCTC
BBWV-RNA1-ClonP2.F	GGACAAAATGGCTTCATTCTCAAGTAC	Using to clone the P2 fragment of BBWV2-RNA1.
BBWV-RNA1-ClonP2.R	CCTCTACTACTGAAATACTTATGAGGAAG
BBWV-ClonRNA2.F	GTTTTAATAAAATATTAAAACAAACAGCTTTCGT	Using to clone the BBWV2-RNA2.
BBWV-ClonRNA2.R	CTGCCTATGTATGAGCTTTAATAGTGTTTT
pSMART-LinZ.F	TGAGGCTCGTCCTGAATGATATC	Using to linearize pSMART-E plasmid.
pSMART-LinZ.R	GACTCCAGCGTAACTGGACTGC
BBWV2-RNA1-ExP1.F	GTTCATTTCATTTGGAGAGGTGTATTAAACAACCAGCTTTCGTTCG	Using to obtain the ExP1 fragment of BBWV2 RNA1 from pSMART-E-BBWV2-RNA1 for construction of pCB301-RNA1 infectious cloning plasmid.
BBWV2-RNA1-ExP1.R	CTGACATACACCACAGAGATTGAAGAGA
BBWV2-RNA1-ExP2.F	ATCTCTGTGGTGTATGTCAGGAGATGC	Using to obtain the ExP2 fragment of BBWV2 RNA1 from pSMART-E-BBWV2-RNA1 for construction of pCB301-RNA1 infectious cloning plasmid.
BBWV2-RNA1-ExP2.R	gactcgtcagtgtactgatataagtacagacTTTTTTTTTTTTTTTTTTTTTTTTTTTTTTTTTTTTTTTTTCCTCTACTACTGAAATACTTATGAGGAAG
BBWV2-ExRNA2.F	GTTCATTTCATTTGGAGAGGGTTTTAATAAAATATTAAAACAAACAGCTTTCGT	Using to obtain the ExP2 BBWV2 RNA2 from pSMART-E-BBWV2-RNA2 for construction of pCB301-RNA2 infectious cloning plasmid.
BBWV2-ExRNA2.R	gactcgtcagtgtactgatataagtacagacTTTTTTTTTTTTTTTTTTTTTTTTTTTTTTTTTTTTTTTTTAAAACACTATTAAAGCTCATACATAGGCAG
pCB301-LinZ.F	tatcagtacactgacgagtccctaaaggacgaaacgGTACCcggAtgtgttttccg	Using to linearize pCB301 plasmid.
pCB301-LinZ.R	CCTCTCCAAATGAAATGAACTTCC
BBWV2-qPCR.F	CCTTTTGTTCGGTTGTTGCA	Probe and primers for BBWV2-RNA2.
BBWV2-qPCR-Probe	HEX-TGAGAGGTCCTTCTGTAACTCATGTAATCAGAG-BHQ2
BBWV2-qPCR.R	ATTCTCATGAGCTGAAACTGTCAA
TuMV-qPCR.F	CGTAGCTGAAGCGTACATTGAA	Probe and primers for TuMV.
TuMV-qPCR-Probe	FAM-AGCGTAACCAAGACCGACCATACATGC-BHQ1
TuMV-qPCR.R	TTGCGCTGAAGACCATATCG
BBWV2-RNA1-Dect.F	GATGCCTATGAGAGGAGAAGGC	Using to identify the presence of BBWV2 RNA1 for confirming the infection states of BBWV2 infectious cloning in N. benthamiana and P. heterophylla.
BBWV2-RNA1-Dect.R	CTGCAAGTATGGCGACAAGAGA
BBWV2-RNA2-Dect.F	GGTATCTATCTGAGATCGCAAGTAGC	Using to identify the presence of BBWV2 RNA1 for confirming infection states of BBWV2 infectious cloning in N. benthamiana and P. heterophylla.
BBWV2-RNA2-Dect.R	GAATTAACTGAGGCGAAGCCAT

## Sheet: Table S2
Table S2. Optimisation of the annealing temperature for a singleplex TaqMan qPCR used for the individual detection of TuMV or BBWV2 virus.
Annealing Temperature (℃)	Cq-Bio1	Cq-Bio2	Cq-Bio3	Average Cq	Standard Deviation (SD)
BBWV2-RNA2
56	10.94	10.84	10.75	10.8433	0.0950438
58	10.58	9.91	10.59	10.36	0.389744
60	11.2	11.08	11.21	11.1633	0.0723418
62	10.97	11.25	11.24	11.1533	0.15885
64	10.21	10.66	10.1	10.3233	0.296704
TuMV
56	11.55	11.77	11.53	11.6167	0.133167
58	11.15	11.06	11.12	11.11	0.0458258
60	11.99	11.79	11.78	11.8533	0.118462
62	11.1	11.13	11.12	11.1167	0.0152753
64	11.03	10.97	11.02	11.0067	0.0321455

## Sheet: Table S3
Table S3. Determination of primer and probe concentration in singleplex TaqMan qPCR for the individual detection of TuMV or BBWV2 virus.
The term 'bio' is an abbreviation for 'biological replicate'.
Primer/Probe	Cq-Bio1	Cq-Bio2	Cq-Bio3	Average Cq	Standard Deviation (SD)
BBWV2
0.1μM/0.05μM	10.52	10.37	10.39	10.4267	0.0814453
0.1μM/0.10μM	9.94	10.28	10.34	10.1867	0.215716
0.1μM/0.15μM	9.57	9.67	10.24	9.82667	0.361432
0.1μM/0.20μM	9.99	9.72	9.74	9.81667	0.150444
0.1μM/0.25μM	9.94	9.8	10.46	10.0667	0.347755
0.2μM/0.05μM	10.82	10.8	10.48	10.7	0.190788
0.2μM/0.10μM	10.35	10.68	10.59	10.54	0.170587
0.2μM/0.15μM	10.59	10.72	10.71	10.6733	0.0723418
0.2μM/0.20μM	10.45	10.45	10.44	10.4467	0.0057735
0.2μM/0.25μM	10.22	10.19	10.22	10.21	0.0173205
0.3μM/0.05μM	11.98	12.38	12.1	12.1533	0.205264
0.3μM/0.10μM	11.06	11.22	11.31	11.1967	0.126623
0.3μM/0.15μM	11.2	11.29	11.21	11.2333	0.0493288
0.3μM/0.20μM	10.77	10.78	10.9	10.8167	0.0723418
0.3μM/0.25μM	11.01	11.02	10.91	10.98	0.0608276
0.4μM/0.05μM	11.93	11.82	12.17	11.9733	0.178979
0.4μM/0.10μM	11.38	11.36	11.33	11.3567	0.0251661
0.4μM/0.15μM	11.06	11.24	11.16	11.1533	0.090185
0.4μM/0.20μM	10.94	10.93	11.12	10.9967	0.106927
0.4μM/0.25μM	10.9	10.85	10.97	10.9067	0.0602771
TuMV
0.1μM/0.05μM	11.6	11.68	11.49	11.59	0.0953939
0.1μM/0.10μM	11.09	11.3	11.23	11.2067	0.106927
0.1μM/0.15μM	11.46	11.32	11.62	11.4667	0.150111
0.1μM/0.20μM	11.81	11.56	11.67	11.68	0.1253
0.1μM/0.25μM	11.44	11.26	11.41	11.37	0.0964365
0.2μM/0.05μM	11.23	11.58	11.54	11.45	0.191572
0.2μM/0.10μM	11.38	11.37	11.39	11.38	0.01
0.2μM/0.15μM	11.41	11.44	11.26	11.37	0.0964365
0.2μM/0.20μM	11.4	11.3	11.48	11.3933	0.090185
0.2μM/0.25μM	11.51	11.52	11.47	11.5	0.0264575
0.3μM/0.05μM	12.42	12.46	12.51	12.4633	0.0450925
0.3μM/0.10μM	12.43	12.47	12.32	12.4067	0.0776745
0.3μM/0.15μM	12.07	12.15	12.12	12.1133	0.0404145
0.3μM/0.20μM	11.95	12.17	12.14	12.0867	0.119304
0.3μM/0.25μM	12.13	12.07	12.04	12.08	0.0458258
0.4μM/0.05μM	12.08	12.02	12.28	12.1267	0.136137
0.4μM/0.10μM	11.93	11.83	11.83	11.8633	0.057735
0.4μM/0.15μM	11.8	12.02	11.8	11.8733	0.127017
0.4μM/0.20μM	11.77	11.72	11.77	11.7533	0.0288675
0.4μM/0.25μM	11.63	11.62	11.57	11.6067	0.0321455

## Sheet: Table S4
TableS4. A comparative analysis of the levels of TuMV and BBWV2 viruses in P. heterophylla from different sampling sites of mainly cultivated regions.
These sampled from the main production regions of P. heterophylla by using duplexTaqMan qPCR.
The term 'bio' is an abbreviation for 'biological replicate'.
Sample ID	TuMV-Cq-Bio1	TuMV-Cq-Bio2	TuMV-Cq-Bio3	BBWV2-Cq-Bio1	BBWV2-Cq-Bio2	BBWV2-Cq-Bio3	TuMV concentration (copies/µL)Bio1	TuMV concentration (copies/µL)Bio2	TuMV concentration (copies/µL)Bio3	Average TuMV concentration (copies/µL)	Standard Deviation (SD)	BBWV2 concentration (copies/µL)Bio1	BBWV2 concentration (copies/µL)Bio2	BBWV2 concentration (copies/µL)Bio3	Average BBWV2 concentration (copies/µL)	Standard Deviation (SD)
CP4-1	24.12	22.58	23.28	15.06	14.02	14.43	194000	532000	336000	354000	169717	39900000	82100000	61800000	6.12667e+07	2.11051e+07
CP6-1	13.16	13.61	12.92	20.42	21.37	21.37	256000000	191000000	300000000	249000000	5.48361e+07	971000	502000	502000	658333	270777
CJ2-2	25.31	26.16	26.36	25.93	26.33	26.3	88900	50900	44700	61500	23930.7	21300	16100	16500	17966.7	2893.67
CJ2-5	25.66	25.78	25.58	24.39	24.04	23.57	70700	65300	74500	70166.7	4623.13	61900	78900	109000	83266.7	23851.7
FX1-3	19.05	18.14	18.15	8.95	8.24	9.9	5390000	9780000	9720000	8.29667e+06	2.51743e+06	2760000000	4520000000	1430000000	2.90333e+09	1.54998e+09
FX1-2	23.15	23.28	22.72	14.67	15.56	13.15	366000	336000	486000	396000	79372.5	52300000	28200000	150000000	7.68333e+07	6.44998e+07
YS1-3	26.6	26.25	26.52	26.4	26.72	27.05	38200	48000	40200	42133.3	5178.16	15400	12300	9790	12496.7	2810.17
YS3-1	15.14	14.86	15.52	12.72	12.55	12.28	69900000	84000000	54500000	6.94667e+07	1.47548e+07	202000000	228000000	274000000	2.34667e+08	3.646e+07
YS5-1	17.67	17.76	18.15	12.85	13.16	13.05	13300000	12500000	9720000	11840000	1.87904e+06	185000000	149000000	161000000	165000000	1.83303e+07
YS5-2	17.66	17.9	17.97	16.04	16.02	15.83	13400000	11400000	10900000	11900000	1.32288e+06	20200000	20500000	23400000	2.13667e+07	1.7673e+06
YS5-3	17.69	17.6	18.16	16.82	16.54	16.53	13100000	13900000	9650000	1.22167e+07	2.2585e+06	11800000	14300000	14400000	13500000	1.47309e+06
CP1-1	17.17	15.91	15.63	14.01	12.37	12.37	18500000	42200000	50700000	3.71333e+07	1.66872e+07	82700000	258000000	258000000	1.99567e+08	1.0121e+08
CP1-3	14.16	15.12	15.18	23.49	24.01	30.21	133000000	70800000	68100000	9.06333e+07	3.67154e+07	116000	80500	1090	65863.3	58836.6
CP1-4	17	17.35	16.87	14.09	13.6	15.1	20600000	16400000	22500000	1.98333e+07	3.12143e+06	78200000	110000000	38800000	7.56667e+07	3.56675e+07
CP2-1	27.79	28.01	27.82	27.14	23.81	25.05	17500	15100	17100	16566.7	1285.82	9190	92500	39200	46963.3	42194.1
CP2-2	15.03	15.22	15.26	7.91	8.7	9.02	75100000	66300000	64600000	6.86667e+07	5.6359e+06	5680000000	3280000000	2630000000	3.86333e+09	1.6065e+09
CP3-2	17.21	16.09	17.22	17.81	17.26	18.18	18000000	37500000	17900000	2.44667e+07	1.12873e+07	5930000	8680000	4590000	6400000	2.08511e+06
CP4-2	20.25	20.2	19.48	13.21	13.18	12.89	2450000	2530000	4060000	3.01333e+06	907322	144000000	147000000	180000000	157000000	1.9975e+07
CP5-1	14.23	13.62	14.42	10.24	10.4	10.65	127000000	189000000	112000000	1.42667e+08	4.08207e+07	1130000000	1010000000	850000000	9.96667e+08	1.40475e+08
CP5-2	28.17	27.79	28.12	26.85	26.79	26.73	13600	17500	14100	15066.7	2122.11	11200	11700	12200	11700	500
CP6-2	17.92	17.54	17.38	30.96	31.22	27.1	11300000	14500000	16100000	1.39667e+07	2.44404e+06	650	543	9450	3547.67	5111.85
CJ1-4	N/A	19.53	19.57	N/A	14.62	14.05		3930000	3830000	3880000	70710.7		54200000	80400000	67300000	1.85262e+07
CJ2-1	25.36	25.19	25.04	28.6	27.53	27.55	86000	96200	106000	96066.7	10000.7	3340	7020	6920	5760	2096.38
CJ2-3	14.47	16.01	16.09	25.13	23.9	4.37	108000000	39500000	37500000	6.16667e+07	4.01383e+07	37000	86900	66100000000	2.20334e+10	3.81628e+10
CJ2-4	24.11	24.23	23.53	21.21	20.58	20.25	195000	180000	286000	220333	57361.4	561000	869000	1090000	840000	265690
DY1-2	17.03	16.82	17.03	12.26	11.91	12.16	20200000	23200000	20200000	21200000	1.73205e+06	278000000	355000000	298000000	3.10333e+08	3.99541e+07
DY1-4	16.62	16.62	16.46	13.42	13.37	13.64	26500000	26500000	29400000	2.74667e+07	1.67432e+06	124000000	129000000	107000000	120000000	1.15326e+07
DY1-6	15.3	15.32	15.33	14.8	14.4	13.78	62900000	62100000	61700000	6.22333e+07	611010	47800000	63100000	97000000	69300000	2.51792e+07
FX1-1	17.96	19.07	18.77	19.43	20.44	20.2	11000000	5320000	6470000	7.59667e+06	3.00294e+06	1930000	957000	1130000	1339000	519079
FX1-4	25.64	25.87	25.34	24.23	25.63	24.36	71600	61600	87200	73466.7	12901.7	69200	26200	63200	52866.7	23288.1
FX1-5	17.69	17.74	17.57	23.69	24.1	23.8	13100000	12700000	14200000	1.33333e+07	776745	101000	75700	93200	89966.7	12956.2
YS1-1	18.41	18.78	18.44	15.49	15.66	16.11	8190000	6430000	8030000	7550000	973242	29600000	26300000	19300000	2.50667e+07	5.25959e+06
YS4-1	15.12	14.95	15.01	12.05	11.83	12.01	70800000	79200000	76100000	7.53667e+07	4.24774e+06	322000000	375000000	331000000	3.42667e+08	2.83608e+07
ZY1-3	18.82	19.08	18.41	21.92	22.37	22.26	6260000	5280000	8190000	6.57667e+06	1.48062e+06	343000	251000	271000	288333	48387.3
ZY3-1	14.32	14.48	15.04	22.96	36.96	29.77	120000000	108000000	74600000	1.00867e+08	2.35256e+07	167000		1480	84240	117040
ZY4-1	20.41	20.59	20.12	9.65	8.65	9.38	2210000	1960000	2670000	2280000	360139	1700000000	3400000000	2050000000	2.38333e+09	8.97682e+08
YS1-4	29.93	30.35	30.01	30.55	30.54	30	4300	3270	4080	3883.33	542.433	864	870	1270	1001.33	232.691
DY1-5	18.42	18.41	18.5	28.95	31.16	33.63	8140000	8190000	7720000	8.01667e+06	258134	2620	566	102	1096	1340.06
YS2-1	23.35	23.08	23.45	32.61	33.32	32.42	321000	384000	301000	335333	43316.7	207	127	236	190	56.4535
YS6-1	N/A	32.31	31.98	31.44	31.45	31.62		903	1120	1011.5	153.442	466	463	412	447	30.348
ZY1-1	35.75	36.18	36.99	15.4	16.2	17.68						31500000	18100000	6490000	1.86967e+07	1.25157e+07
ZY4-2	36.15	36.4	36.67	12.22	12.57	12.21						286000000	224000000	288000000	266000000	3.63868e+07
CP2-5	13.34	12.83	13.31	N/A	N/A	N/A	227000000	318000000	232000000	259000000	5.11566e+07
CP2-4	14.38	13.65	14.08	N/A	N/A	N/A	115000000	186000000	140000000	147000000	3.60139e+07
CP5-3	14.36	13.58	13.86	N/A	N/A	N/A	117000000	194000000	162000000	1.57667e+08	3.86825e+07
CP6-3	15.05	14.92	14.07	N/A	N/A	N/A	74100000	80700000	141000000	98600000	3.68675e+07
CJ1-2	15.99	15.89	16.05	N/A	N/A	N/A	40000000	42700000	38500000	40400000	2.12838e+06
CJ3-2	15.13	14.41	13.66	N/A	N/A	N/A	70400000	113000000	184000000	1.22467e+08	5.73886e+07
CJ1-1	18.1	18.67	17.44	N/A	N/A	N/A	10000000	6910000	15500000	1.08033e+07	4.35098e+06
CJ3-3	21.63	22.06	22.05	42.93	34.59	N/A	992000	749000	753000	831333	139156
DY1-1	15.1	15.02	15.85	N/A	N/A	N/A	71700000	75600000	43900000	6.37333e+07	1.72865e+07
DY1-3	13.63	13.18	13.27	N/A	N/A	N/A	188000000	253000000	238000000	2.26333e+08	3.40343e+07
YS6-2	15.53	15.68	15.72	N/A	N/A	N/A	54100000	49100000	47800000	5.03333e+07	3.32616e+06
ZY1-2	20.87	21.39	21.23	44.47	44.42	N/A	1630000	1160000	1290000	1360000	242693
ZY2-1	18.21	17.8	16.96	N/A	N/A	N/A	9340000	12200000	21200000	1.42467e+07	6.18923e+06
CP3-1	24.23	23.26	24.89	N/A	N/A	N/A	180000	341000	117000	212667	115518
CJ1-3	18.42	18.24	18.05	N/A	N/A	N/A	8140000	9160000	10400000	9.23333e+06	1.13178e+06
CJ3-1	13.68	14.17	14.08	N/A	N/A	N/A	182000000	132000000	140000000	1.51333e+08	2.68576e+07
CJ3-4	21.14	20.63	21.01	41.58	N/A	44.4	1370000	1910000	1490000	1590000	283549
YS1-2	19.01	18.81	19.01	N/A	N/A	N/A	5530000	6300000	5530000	5.78667e+06	444560
